# Supplementary material for: Depot buprenorphine as an opioid agonist therapy in New South Wales correctional centres: a costing model
Source: BMC Health Serv Res. 2022 Nov 8;22:1326. doi: 10.1186/s12913-022-08687-8 (PMC9644557; doi:10.1186/s12913-022-08687-8)
Supplement: Supplementary file 1 — Additional file 1. [file 12913_2022_8687_MOESM1_ESM.xlsx]

## Sheet: Title Page
	Title: Depot buprenorphine as an opioid agonist therapy in New South Wales correctional centres: A costing model
	Authors: Ling R1,2, White B3,4,5, Roberts J3,6, Cretikos M7, Howard MV8, Haber PS3,4,5, Lintzeris N3,5,9, Reeves P1,2, Dunlop AJ10,2,11, Searles A1,2
	1Hunter Medical Research Institute, University of Newcastle, Newcastle, NSW, Australia
	2School of Medicine and Public Health, Faculty of Health and Medicine, University of Newcastle, Callaghan, NSW, Australia
	3Drug and Alcohol Clinical Research and Improvement Network, NSW, Australia
	4Edith Collins Translational Research Centre, Drug Health Services, Sydney Local Health District, Camperdown, NSW, Australia.
	5Speciality of Addiction Medicine, Faculty of Medicine and Health, The University of Sydney, Camperdown, NSW, Australia
	6Justice Health and Forensic Mental Health Network, Malabar, NSW, Australia
	7Centre for Population Health, NSW Ministry of Health, NSW, Australia
	8Corrective Services New South Wales, Sydney NSW, Australia
	9Drug and Alcohol Services, South Eastern Sydney Local Health District, Surry Hills, NSW, Australia
	10Drug & Alcohol Clinical Services, Hunter New England Local Health District, Newcastle, NSW, Australia
	11Drug & Alcohol Clinical Research & Improvement Network, NSW, Australia
	Corresponding author: Rod Ling

## Sheet: 1 Unit Costs
	Additional File I
	OAT Costs
	OAT	Description	Unit Cost ($)		Source/Notes
	Methadone	1 Litre bottle	33.2		https://www.pbs.gov.au/medicine/item/6172W
	buprenorphine 2 mg + naloxone 500 microgram sublingual film	Packet of 28 films	46.2		https://www.pbs.gov.au/medicine/item/9749D
	buprenorphine 8 mg + naloxone 2 mg sublingual film	Packet of 28 films	132.44		https://www.pbs.gov.au/medicine/item/9750E
	buprenorphine 8 mg/0.16 mL	1 dose syringe pack	92.4		https://www.pbs.gov.au/medicine/item/11759X
	buprenorphine 16 mg/0.32 mL	1 dose syringe pack	92.4		https://www.pbs.gov.au/medicine/item/11774Q
	buprenorphine 24 mg/0.48 mL	1 dose syringe pack	92.4		https://www.pbs.gov.au/medicine/item/11773P
	buprenorphine 32 mg/0.64 mL	1 dose syringe pack	92.4		https://www.pbs.gov.au/medicine/item/11766G
	buprenorphine 64 mg/0.18 mL	1 dose syringe pack	369.6		https://www.pbs.gov.au/medicine/item/11754P
	buprenorphine 96 mg/0.27 mL	1 dose syringe pack	369.6		https://www.pbs.gov.au/medicine/item/11767H
	buprenorphine 128 mg/0.36 mL	1 dose syringe pack	369.6		https://www.pbs.gov.au/medicine/item/11768J
	Labour Costs
			Wage Per Hour ($)		Source/Notes
	Justice Health
		Registered Nurse/Midwife 8th Year and Thereafter	58.6132		Public Health System Nurses' and Midwives' (state) Award 2021
	Pharmacy
	Pharmacy Assistant	Pharmacist Assistant (Grade 1, Year 8)	47.6045		Crown Employees (Public Sector - Salaries 2021) Award
	Data Coordinator	Administrative and Clerical Officer Grade 6 Service Therafter Y1	61.5589		Crown Employees (Public Sector - Salaries 2021) Award
	S8 Pharmacist	Chief Pharmacist Group 1 & 3, Grade 5, Corrections Health Service	80.3078		Crown Employees (Public Sector - Salaries 2021) Award
	Corrective Services
		CO Ist Class 2nd Year+	49.7235		0
	Pharmacy Freight Costs
		($)			Source/Notes
	Per Kilo Cost (depending on delivery zone)	$0.88 - $2.30			Email, Chief Pharmacist 4 September 2019 - inflation adjusted to 2021/22
	Basic Haulage (all trips)	98.01			Email, Chief Pharmacist 4 September 2019 - inflation adjusted to 2021/22
	Rates
		%			Source/Notes
	Overhead Rate	0.275			Hunter New England Management Accountant. Personal communication. 2016.
	Labour On Costs	0.26			Based on [https://www.hr.unsw.edu.au/services/salaries/oncosts.html
	Disposables (1 per patient dose)	Cost/Batch ($)	Batch Size (n)	Cost/Unit ($)	Source/Notes
	Methadone and SBL BPN
	Cups	68.72	2500	0.027488	Long Bay Nurse Interveiewee
	Depot BPN
	Hand towels	2.49	120	0.02075	Handee Ultra Towel White 2 Pack. Chemist Wharehouse. https://www.chemistwarehouse.com.au/buy/88618/handee-ultra-towel-white-2-pack
	Disposable Wipes	6.95	200	0.031125	Webcol Skin Cleansing Alcohol Prep Wipes 200 Pack, https://www.superpharmacy.com.au/products/webcol-disposable-skin-cleansing-alcohol-wipes-200-pack
	Cotton Balls	5.99	400	0.014975	Swisspers Cotton balls, Chemist Warehouse https://www.chemistwarehouse.com.au/buy/58323/swisspers-cotton-balls-400
	Gloves	16	100	0.16	Proguard Examination Gloves Large 100. Chemist Warehouse. https://www.chemistwarehouse.com.au/buy/64708/proguard-examination-gloves-large-100
	Kidney Dish	1.38	25	0.0552	Macquarie Medical Systems Kidney Dish Pack of 25 https://mms.machealth.com.au/kidney-dishes-polypropylene-standard?gclid=Cj0KCQjw3JXtBRC8ARIsAEBHg4lnzcmwcZEFW-oDkZmL7ii6n1Y-OXk5Nc7amo9gjQ9vXbROEK1ZAMIaAjybEALw_wcB
	All Costs verified 9/02/2022

## Sheet: 2 Labour Activity Times
	Additional File II
	Labour Times by Activities (minutes)
	Activities	Min	Median	Max	Mean
	Dosing Preparation/Clean Up Times per Event
	Depot BPN	5	5	10	6.4
	Methadone	2	5	5	4
	SBL BPN-NLX	2.5	5	5	3.9
	Dosing Times per Patient
	Depot BPN	5	5	5.5	5.1
	Methadone	1	1.6	1.9	1.6
	SBL BPN-NLX	3.8	7.5	10	7
	Checking Times (before and after dosing events)
	Depot BPN	1	1	3	1.6
	Methadone	2	5	5	4
	SBL BPN-NLX	2	5	5	4
	Check Frequency (after initial check): Depot (no. of doses)		12
	Inventory Ordering Times
	Depot BPN	9	9	9	9
	Methadone	2.5	10	10	7.9
	SBL BPN-NLX	2	10	10	7.1
	Inventory Receiving Times
	Depot BPN	15	15	15	15
	Methadone	10	15	30	17.1
	SBL BPN	5	10	15	9.3
	Resident Clinic Officer Times
	Depot BPN-NLX		Same as dosing time (without preparation or checking). One Prison officer.
	Methadone		As Above
	SBL BPN-NLX		As Above
	Prisoner Movement Supervsion Times
	Depot		Same as dosing, preparation and clean up times*
	Methadone		As above
	SBL BPN-NLX		As above
	*All activities require between one and two nurses or prison officers depending on prison.
